# Supplementary material for: The refractive state of the eye in Icelandic horses with the Silver mutation
Source: BMC Vet Res. 2017 Jun 2;13:153. doi: 10.1186/s12917-017-1059-7 (PMC5455091; doi:10.1186/s12917-017-1059-7)
Supplement: Supplementary file 2 — Tabular data generated during this study can be found in Additional file 2. (XLSX 20 kb) [file 12917_2017_1059_MOESM2_ESM.xlsx]

## Sheet: Blad1
ID nr	Breed	Sex (M=male, F=female)	Age (years)	Genotype	Horizontal refractive value (right eye)	Vertical refractive value (right eye)	Horizontal refractive value (left eye)	Vertical refractive value (left eye)	Cornea globosa (right eye) ua, 1=mild, 2=moderate, 3=abundant	Cornea globosa (left eye) ua, 1=mild, 2=moderate, 3=abundant	Reflexes (ua= reflexes tested were normal)	Pupils (ua= not myopic)	Cysts (right eye)	Cysts (left eye)	Cataract (right eye) ua= no visible cataract	Cataract (right eye) ua= no visible cataract
1	Icelandic horse	M	8	CT	-0.5	-0.5	-0.5	-0.5	ua	ua	ua	ua	one cyst about 1 cm	no visible cysts	ua	ua
2	Icelandic horse	M	14	CT	0.5	0	0	0	ua	ua	ua	ua	no visible cysts	no visible cysts	ua	ua
3	Icelandic horse	M	11	CT	0.5	0.5	0.5	0.5	ua	ua	ua	ua	no visible cysts	no visible cysts	ua	ua
4	Icelandic horse	M	8	CT	0	0	0	0	ua	ua	ua	ua	no visible cysts	no visible cysts	ua	ua
5	Icelandic horse	M	7	CT	1	0.5	1	1	ua	ua	ua	ua	no visible cysts	no visible cysts	ua	ua
6	Icelandic horse	F	9	CT	0.5	0.5	0.5	0.5	ua	ua	ua	ua	no visible cysts	no visible cysts	ua	ua
7	Icelandic horse	F	4	CT	0.5	0.5	0.5	0.5	ua	ua	ua	ua	no visible cysts	no visible cysts	ua	ua
8	Icelandic horse	F	5	CC	0.5	0.5	0.5	0.5	ua	ua	ua	ua	no visible cysts	no visible cysts	ua	ua
9	Icelandic horse	M	3	CT	0.5	0.5	0.5	0.5	ua	ua	ua	ua	no visible cysts	no visible cysts	ua	ua
10	Icelandic horse	M	2	CT	0	0	0.5	0.5	ua	ua	ua	ua	no visible cysts	no visible cysts	ua	ua
11	Icelandic horse	M	5	CC	0	0	0.5	0.5	ua	ua	ua	ua	no visible cysts	no visible cysts	ua	ua
12	Icelandic horse	M	5	CT	0.5	0	-0.5	0	ua	ua	ua	ua	no visible cysts	no visible cysts	ua	ua
13	Icelandic horse	M	2	CC	-1	-1	-1	-0.5	ua	ua	ua	ua	no visible cysts	no visible cysts	ua	ua
14	Icelandic horse	F	16	CT	0	0	0	0	ua	ua	ua	ua	no visible cysts	no visible cysts	ua	ua
15	Icelandic horse	F	8	CT	0	-0.5	0.5	0.5	ua	1	ua	ua	no visible cysts	no visible cysts	ua	ua
16	Icelandic horse	F	4	CT	0	0	0.5	0.5	ua	ua	ua	ua	no visible cysts	one large cyst of about 1 cm and one small < 0.5 cm	ua	ua
17	Icelandic horse	F	18	CT	-3.5	-2	-3	-3.5	ua	ua	ua	ua	many small cysts of about 0.5 cm	many small cysts of about 0.5 cm	ua	ua
18	Icelandic horse	M	16	CT	0.5	0.5	0	0	ua	ua	ua	ua	2 cysts about 1 cm	one cyst of about 0.5-1 cm	ua	ua
19	Icelandic horse	M	15	CT	0.5	0	0.5	0.5	ua	ua	ua	ua	no visible cysts	one cyst of about 1 cm	ua	ua
20	Icelandic horse	F	18	CT	0	0	0	0	ua	ua	ua	ua	one cyst of about 1 cm	no visible cysts	ua	ua
21	Icelandic horse	F	2	CT	0	0	0	0	ua	ua	ua	ua	many small cysts of about 0.5 cm	many small cysts of about 0.5 cm	ua	ua
22	Icelandic horse	M	2	CT	0	0	0	0	ua	ua	ua	ua	no visible cysts	one small cyst < 1cm	ua	ua
23	Icelandic horse	F	1	CT	0	0	-0.5	-0.5	ua	ua	ua	ua	no visible cysts	no visible cysts	ua	ua
24	Icelandic horse	M	8	CC	0.5	0.5	0.5	0.5	ua	ua	ua	ua	no visible cysts	no visible cysts	ua	ua
25	Icelandic horse	M	7	CC	0.5	0.5	0.5	0.5	ua	ua	ua	ua	no visible cysts	no visible cysts	ua	ua
26	Icelandic horse	F	9	CC	0	0.5	0	0	ua	ua	ua	ua	no visible cysts	no visible cysts	ua	ua
27	Icelandic horse	M	9	CC	0.5	0.5	0	0	ua	ua	ua	ua	no visible cysts	no visible cysts	ua	ua
28	Icelandic horse	M	4	CC	0.5	0.5	0.5	0.5	ua	ua	ua	ua	no visible cysts	no visible cysts	ua	ua
29	Icelandic horse	F	4	CC	0.5	0.5	0.5	0.5	ua	ua	ua	ua	no visible cysts	no visible cysts	ua	ua
30	Icelandic horse	F	3	CC	0.5	0.5	0.5	0.5	ua	ua	ua	ua	no visible cysts	no visible cysts	ua	ua
31	Icelandic horse	F	2	CC	0	0.5	0.5	0	ua	ua	ua	ua	no visible cysts	no visible cysts	ua	ua
32	Icelandic horse	F	2	CC	0.5	0.5	0.5	0.5	ua	ua	ua	ua	no visible cysts	no visible cysts	ua	ua
33	Icelandic horse	M	6	CC	1	1	0	0	ua	ua	ua	ua	no visible cysts	no visible cysts	ua	ua
34	Icelandic horse	M	14	CC	0.5	0.5	1	1	ua	ua	ua	ua	no visible cysts	no visible cysts	ua	ua
35	Icelandic horse	F	14	CC	0	0	0.5	0.5	ua	ua	ua	ua	no visible cysts	no visible cysts	ua	ua
36	Icelandic horse	F	21	CC	0.5	0	0	0	ua	ua	ua	ua	no visible cysts	no visible cysts	ua	ua
37	Icelandic horse	F	21	CC	0	0	0	0	ua	ua	ua	ua	no visible cysts	no visible cysts	ua	ua
38	Icelandic horse	F	21	CT	-3	-3	-2	-2	ua	ua	ua	ua	no visible cysts	no visible cysts	moderate cataract	ua
39	Icelandic horse	F	9	CT	0.5	0.5	0	0	ua	ua	ua	ua	no visible cysts	no visible cysts	ua	ua
40	Icelandic horse	F	18	CC	0.5	0	0.5	0.5	ua	ua	ua	ua	no visible cysts	no visible cysts	ua	ua
41	Icelandic horse	M	9	CC	0	0	0	0	ua	ua	ua	ua	no visible cysts	no visible cysts	ua	ua
42	Icelandic horse	F	16	CC	0.5	0.5	0.5	0.5	ua	ua	ua	ua	no visible cysts	no visible cysts	ua	ua
43	Icelandic horse	F	20	CC	0.5	0.5	0.5	0.5	ua	ua	ua	ua	no visible cysts	no visible cysts	ua	ua
44	Icelandic horse	F	17	CC	0.5	0.5	0.5	0.5	ua	ua	ua	ua	no visible cysts	no visible cysts	ua	ua
45	Icelandic horse	F	9	CT	0	0	0	0	ua	ua	ua	ua	no visible cysts	no visible cysts	ua	ua
46	Icelandic horse	F	10	CT	0.5	0.5	0.5	0.5	ua	ua	ua	ua	no visible cysts	no visible cysts	ua	ua
47	Icelandic horse	F	6	CT	0	0	0.5	0.5	ua	ua	ua	ua	no visible cysts	no visible cysts	ua	ua
48	Icelandic horse	F	5	CT	0.5	0.5	0.5	0.5	ua	ua	ua	ua	one cyst of about 1 cm	no visible cysts	ua	ua
49	Icelandic horse	F	3	CT	0.5	0.5	0.5	0.5	ua	ua	ua	ua	2-3 cysts of about 0.5 cm	no visible cysts	ua	ua
50	Icelandic horse	M	10	CC	0	0	0.5	0.5	ua	ua	ua	ua	no visible cysts	no visible cysts	ua	ua
51	Icelandic horse	F	3	CC	0.5	0.5	0.5	0.5	ua	ua	ua	ua	no visible cysts	no visible cysts	ua	ua
52	Icelandic horse	F	2	CC	1	1	0	0	ua	ua	ua	ua	no visible cysts	no visible cysts	ua	ua
53	Icelandic horse	F	8	CC	0	0	0	0	ua	ua	ua	ua	no visible cysts	no visible cysts	ua	ua
54	Icelandic horse	F	19	CT	-0.5	0	0	0	ua	ua	ua	ua	no visible cysts	no visible cysts	ua	ua
55	Icelandic horse	M	7	CT	0	0	0	0	ua	ua	ua	ua	no visible cysts	no visible cysts	ua	ua
56	Icelandic horse	F	6	CC	0	0	0	0	ua	ua	ua	ua	no visible cysts	no visible cysts	ua	ua
57	Icelandic horse	F	1	CC	0	0	0	0	ua	ua	ua	ua	no visible cysts	no visible cysts	ua	ua
58	Icelandic horse	F	10	CT	0	0	0	0	ua	ua	ua	ua	no visible cysts	no visible cysts	ua	ua
59	Icelandic horse	F	10	CT	0.5	0.5	0.5	0.5	ua	ua	ua	ua	no visible cysts	no visible cysts	ua	ua
60	Icelandic horse	F	9	CT	0	0	0	0.5	ua	ua	ua	ua	no visible cysts	no visible cysts	ua	ua
61	Icelandic horse	F	8	CC	0	0	0	0	ua	ua	ua	ua	no visible cysts	no visible cysts	ua	ua
62	Icelandic horse	F	13	CT	0.5	0.5	0.5	0.5	ua	ua	ua	ua	no visible cysts	one cyst of about 1 cm and many small cysts of about 0.5 cm	ua	ua
63	Icelandic horse	F	11	CC	0	0	0	0	ua	ua	ua	ua	no visible cysts	no visible cysts	ua	ua
64	Icelandic horse	F	9	CC	-0.5	-0.5	-0.5	-0.5	ua	ua	ua	ua	no visible cysts	no visible cysts	ua	ua
65	Icelandic horse	F	8	CC	-0.5	-0.5	-0.5	-0.5	ua	ua	ua	ua	no visible cysts	no visible cysts	ua	ua
66	Icelandic horse	F	12	CC	0	0	0	0	ua	ua	ua	ua	no visible cysts	no visible cysts	ua	ua
67	Icelandic horse	M	11	CC	0.5	0.5	0	0	ua	ua	ua	ua	no visible cysts	no visible cysts	ua	ua
68	Icelandic horse	F	2	CT	0.5	0.5	0.5	0.5	ua	ua	ua	ua	no visible cysts	no visible cysts	ua	ua
69	Icelandic horse	M	6	CC	0.5	0	0.5	0.5	ua	ua	ua	ua	no visible cysts	no visible cysts	ua	ua
70	Icelandic horse	M	19	CT	-2.5	-2	-2	-2	ua	ua	ua	ua	no visible cysts	no visible cysts	ua	ua
71	Icelandic horse	M	4	CT	0	0	0	0.5	ua	ua	ua	ua	no visible cysts	no visible cysts	ua	ua
72	Icelandic horse	F	5	CT	0.5	0.5	0.5	0	ua	ua	ua	ua	no visible cysts	no visible cysts	ua	ua
73	Icelandic horse	M	5	CC	0	0	0.5	0.5	ua	ua	ua	ua	no visible cysts	no visible cysts	ua	ua
74	Icelandic horse	F	5	CC	0	0.5	0.5	0.5	ua	ua	ua	ua	no visible cysts	no visible cysts	ua	ua
75	Icelandic horse	F	18	CC	0.5	0.5	0.5	0	ua	ua	ua	ua	no visible cysts	no visible cysts	ua	ua
76	Icelandic horse	M	15	CT	0	0	0	0.5	ua	ua	ua	ua	no visible cysts	no visible cysts	ua	ua
77	Icelandic horse	M	6	CT	0	0	0	0.5	ua	ua	ua	ua	no visible cysts	no visible cysts	ua	ua
78	Icelandic horse	F	11	CT	0	0	0	0.5	ua	ua	ua	ua	no visible cysts	no visible cysts	ua	ua
79	Icelandic horse	F	25	CT	0.5	0.5	0.5	0.5	ua	ua	incomplete pupillary light reflexes in both eyes	moderately miotic pupils in both eyes	no visible cysts	no visible cysts	ua	ua
80	Icelandic horse	M	6	CT	0.5	0.5	0	0.5	ua	ua	ua	ua	no visible cysts	2-3 cysts of about 1 cm	ua	ua
81	Icelandic horse	M	5	CC	0	0.5	0.5	0.5	ua	ua	ua	ua	no visible cysts	no visible cysts	ua	ua
82	Icelandic horse	M	24	CC	0	0	0	0	ua	ua	ua	ua	no visible cysts	no visible cysts	ua	ua
83	Icelandic horse	M	16	CT	0	0	0.5	0.5	ua	ua	ua	ua	no visible cysts	no visible cysts	ua	ua
84	Icelandic horse	F	3	CT	0	0.5	0	0.5	ua	ua	ua	ua	one cyst of about 1 cm	no visible cysts	ua	ua
85	Icelandic horse	M	8	CT	0	0	0	0	ua	ua	ua	ua	no visible cysts	no visible cysts	ua	ua
86	Icelandic horse	M	2	CC	0	0	0.5	0	ua	ua	ua	ua	no visible cysts	no visible cysts	ua	ua
87	Icelandic horse	M	4	CC	0.5	0.5	0.5	0.5	ua	ua	ua	ua	no visible cysts	no visible cysts	ua	ua
88	Icelandic horse	F	4	CT	0	0	0	0.5	ua	ua	ua	ua	no visible cysts	no visible cysts	ua	ua
89	Icelandic horse	M	16	CC	0	0	0	0	ua	ua	ua	ua	no visible cysts	no visible cysts	ua	ua
90	Icelandic horse	F	10	CC	0.5	0.5	0	0.5	ua	ua	ua	ua	no visible cysts	no visible cysts	ua	ua
91	Icelandic horse	F	8	CC	0	0	0	0	ua	ua	ua	ua	no visible cysts	no visible cysts	ua	ua
92	Icelandic horse	M	16	CC	0.5	0.5	0	0	ua	ua	ua	ua	no visible cysts	no visible cysts	ua	ua
93	Icelandic horse	M	6	CT	0	0	0	0	ua	ua	ua	ua	no visible cysts	no visible cysts	ua	ua
94	Icelandic horse	F	7	CC	0	0	0	0	ua	ua	ua	ua	no visible cysts	no visible cysts	ua	ua
95	Icelandic horse	F	19	CC	0	0	0.5	0.5	ua	ua	ua	ua	no visible cysts	no visible cysts	ua	ua
96	Icelandic horse	F	16	CC	0.5	0	0.5	0.5	ua	ua	ua	ua	no visible cysts	no visible cysts	ua	ua
97	Icelandic horse	F	8	CC	0.5	0	0.5	0.5	ua	ua	ua	ua	no visible cysts	no visible cysts	ua	ua
98	Icelandic horse	M	8	CC	0	0	0	0	ua	ua	ua	ua	no visible cysts	no visible cysts	ua	ua
99	Icelandic horse	M	23	CC	0.5	0.5	0.5	0.5	ua	ua	ua	ua	no visible cysts	no visible cysts	ua	ua
100	Icelandic horse	M	16	CT	-2.5	-2.5	-2	-2	ua	ua	ua	ua	no visible cysts	no visible cysts	ua	ua
101	Icelandic horse	M	8	CT	-2	-2	-2	-2	ua	1	ua	ua	many cysts < 1 cm	no visible cysts	ua	ua
102	Icelandic horse	M	11	CT	0	0	0	0	ua	ua	ua	ua	no visible cysts	no visible cysts	ua	ua
103	Icelandic horse	F	17	CC	0.5	0.5	0.5	0.5	ua	ua	ua	ua	no visible cysts	no visible cysts	ua	ua
104	Icelandic horse	F	8	CT	0.5	0.5	0.5	0.5	ua	ua	ua	ua	no visible cysts	no visible cysts	ua	ua
105	Icelandic horse	F	28	CC	1	1	1	1	ua	ua	ua	ua	no visible cysts	no visible cysts	ua	ua
106	Icelandic horse	F	7	CC	0.5	0.5	0.5	0.5	ua	ua	ua	ua	no visible cysts	no visible cysts	ua	ua
107	Icelandic horse	F	5	CC	0.5	0.5	0.5	0.5	ua	ua	ua	ua	no visible cysts	no visible cysts	ua	ua
108	Icelandic horse	F	27	CT	0.5	0.5	1	0.5	ua	ua	ua	ua	no visible cysts	no visible cysts	ua	ua
109	Icelandic horse	F	14	CC	0.5	0.5	0.5	0.5	ua	ua	ua	ua	no visible cysts	no visible cysts	ua	ua
110	Icelandic horse	M	5	CT	0	0	0	0	ua	ua	ua	ua	one cyst of about 1 cm	no visible cysts	ua	ua
111	Icelandic horse	M	11	CT	0	0	0	0.5	ua	ua	ua	ua	no visible cysts	no visible cysts	ia	ua
112	Icelandic horse	F	7	CC	0.5	0.5	0	0.5	ua	ua	ua	ua	no visible cysts	no visible cysts	ua	ua
113	Icelandic horse	F	6	CC	0	0	0	0	ua	ua	ua	ua	no visible cysts	no visible cysts	ua	ua
114	Icelandic horse	F	11	CC	0.5	0.5	0.5	0.5	ua	ua	ua	ua	no visible cysts	no visible cysts	ua	ua
115	Icelandic horse	F	11	CT	0	0.5	0.5	0	1	1	ua	ua	many small cysts of about 0.5 cm	no visible cysts	ua	ua
116	Icelandic horse	F	12	CT	0	0	0	0	ua	ua	ua	ua	no visible cysts	no visible cysts	ua	ua
117	Icelandic horse	M	12	CT	0	0	0.5	0	1	2	ua	ua	no visible cysts	no visible cysts	ua	ua
118	Icelandic horse	F	13	CT	0.5	0.5	0.5	0.5	ua	1	ua	ua	one cyst of about 1 cm	no visible cysts	ua	ua
119	Icelandic horse	F	5	CT	0	0.5	0	0	ua	ua	ua	ua	no visible cysts	2 cysts of about 0.5 cm	ua	ua
120	Icelandic horse	M	5	CT	0	0.5	0	0	ua	ua	ua	ua	2-3 cysts of about 0.5 cm	no visible cysts	ua	ua
121	Icelandic horse	M	9	CT	-2	-2	0	0	ua	ua	ua	ua	no visible cysts	no visible cysts	ua	ua
122	Icelandic horse	M	16	CT	0	0.5	0	0.5	ua	1	ua	ua	no visible cysts	no visible cysts	ua	ua
123	Icelandic horse	F	13	CT	0	0.5	0	0.5	2	2	ua	ua	one cyst of about 1 cm and one < 1 cm	no visible cysts	ua	ua
124	Icelandic horse	M	18	CT	0	0.5	0	0.5	ua	ua	ua	ua	one cyst of about 1 cm	no visible cysts	ua	ua
125	Icelandic horse	M	24	CT	0.5	1	1	1	ua	ua	ua	ua	no visible cysts	no visible cysts	ua	ua
126	Icelandic horse	F	11	CT	0	0.5	0	0.5	ua	1	ua	ua	no visible cysts	no visible cysts	ua	ua
127	Icelandic horse	M	10	CT	0	0.5	0	0.5	ua	1	ua	ua	one cyst of about 1 cm	no visible cysts	ua	ua
128	Icelandic horse	M	16	CT	-0.5	0	0	0.5	ua	ua	ua	ua	no visible cysts	one cyst < 1 cm	ua	ua
129	Icelandic horse	F	13	CC	0	0	0.5	0	ua	ua	ua	ua	no visible cysts	no visible cysts	ua	ua
130	Icelandic horse	F	12	CC	0.5	0.5	0	0	ua	ua	ua	ua	no visible cysts	no visible cysts	ua	ua
131	Icelandic horse	M	10	CC	0	0	0	0	ua	ua	ua	ua	no visible cysts	no visible cysts	ua	ua
132	Icelandic horse	F	9	CC	0.5	0.5	0.5	0.5	ua	ua	ua	ua	no visible cysts	no visible cysts	ua	ua
133	Icelandic horse	F	18	CC	0	0	0.5	0.5	ua	ua	ua	ua	no visible cysts	no visible cysts	ua	ua
134	Icelandic horse	F	15	CC	0	0	0.5	0.5	ua	ua	ua	ua	no visible cysts	no visible cysts	ua	ua
135	Icelandic horse	M	11	CC	0.5	0.5	0	0	ua	ua	ua	ua	no visible cysts	no visible cysts	ua	ua
136	Icelandic horse	F	12	CC	0	0	0.5	0.5	ua	ua	ua	ua	no visible cysts	no visible cysts	ua	ua
137	Icelandic horse	F	16	CC	0.5	0.5	0.5	0.5	ua	ua	ua	ua	no visible cysts	no visible cysts	ua	ua
138	Icelandic horse	M	5	CC	0.5	0.5	0.5	0.5	ua	ua	ua	ua	no visible cysts	no visible cysts	ua	ua
139	Icelandic horse	F	16	CT	0.5	0.5	0	0	ua	ua	ua	ua	no visible cysts	no visible cysts	ua	ua
140	Icelandic horse	F	11	CC	0	0	0.5	0.5	ua	ua	ua	ua	no visible cysts	no visible cysts	ua	ua
141	Icelandic horse	F	8	CT	0	0	0	0	ua	ua	ua	ua	no visible cysts	no visible cysts	ua	ua
142	Icelandic horse	F	17	CT	-2	-2	-2	-2	ua	ua	ua	ua	no visible cysts	no visible cysts	ua	ua
143	Icelandic horse	F	22	TT	-3	-2.5	-2	-2	1	1	decreased (incomplete) pupillary light reflexes in both eyes	moderately miotic pupils in both eyes	2-3 cysts of about 0.5 cm	no visible cysts	mild cataract	mild cataract
144	Icelandic horse	M	18	TT	NA	NA	NA	NA	2	2	absent pupillary light and dazzle reflexes and absent menace response in both eyes	severely miotic pupils in both eyes	no visible cysts	no visible cysts	abundant cataract	abundant cataract
145	Icelandic horse	F	18	CC	0.5	0.5	0.5	0.5	ua	ua	ua	ua	no visible cysts	no visible cysts	ua	ua
146	Icelandic horse	M	6	CC	0.5	0	0.5	0.5	ua	ua	ua	ua	no visible cysts	no visible cysts	ua	ua
147	Icelandic horse	F	5	TT	-2	-2	-2	-2	1	1	decreased (incomplete) pupillary light reflexes in both eyes	moderately miotic pupils in both eyes	no visible cysts	no visible cysts	ua	ua
148	Icelandic horse	M	22	CC	1	0.5	0	0.5	ua	ua	ua	ua	no visible cysts	no visible cysts	ua	ua
149	Icelandic horse	M	1	CC	0	0	0	0	ua	ua	ua	ua	no visible cysts	no visible cysts	ua	ua
150	Icelandic horse	F	1	TT	-2	-2	0	0	2	2	pupillary light reflexes and menance responce were decreased (incomplete) in both eyes	moderately miotic pupils in both eyes
151	Icelandic horse	M	12	CC	0	0	0	0	ua	ua	ua	ua	no visible cysts	no visible cysts	ua	ua
152	Icelandic horse	F	11	TT	-2	-2	-2	-2	1	1	decreased (incomplete) pupillary light reflexes in both eyes	moderately miotic pupils in both eyes	no visible cysts	no visible cysts	moderate cataract	moderate cataract
